# Supplementary material for: Targeting cyclin-dependent kinases for the treatment of pulmonary arterial hypertension
Source: Nat Commun. 2019 May 17;10:2204. doi: 10.1038/s41467-019-10135-x (PMC6525202; doi:10.1038/s41467-019-10135-x)
Supplement: Supplementary file 4 — Source data [file 41467_2019_10135_MOESM4_ESM.xlsx]

## Sheet: Table 1 
Table 1
		BW [g]		HR [bpm]		SVI [µl] per 100g BW		CI [ml min-1] per 100g BW		RVIP [mm]		TAPSE [mm]
		Pre-treatment	Post-treatment	Pre-treatment	Post-treatment	Pre-treatment	Post-treatment	Pre-treatment	Post-treatment	Pre-treatment	Post-treatment	Pre-treatment	Post-treatment
MCT	Rat #1	460	502	307	348	50.8804	39.1713	15.5957	13.6315	3.84	4.81	2.23	2.13
	Rat #2	445	440	389	377	42.5753	34.4841	16.5438	13.0159	4.18	5.8	1.95	1.44
	Rat #3	453	463	343	340	49.9227	48.7451	16.596	16.5961	5	5.8	2.52	2.25
	Rat #4	495	500	311	361	41.2263	27.734	12.8364	10.008	4.5	7.01	2.24	1.6
	Rat #5	409	354	363	272	49.2298	23.5169	17.8826	6.4096	4	6.54	2.1	1.76
MCT + Palbo	Rat #1	410	400	392	352	41.6	63.4375	16.3	13.6315	4	5.02	2.35	2.34
	Rat #2	440	438	312	333	47.4227	42.6416	14.5455	13.0159	4.29	4.29	2.56	2.4
	Rat #3	360	351	294	304	62.3194	68.7806	18.3361	16.5961	4.1	4	2.6	2.56
	Rat #4	449	420	359	370	46.8486	48.6929	16.8174	10.008	3.62	4.49	2.6	2.2
	Rat #5	445	418	353	340	50.1011	53.2895	17.7034	6.4096	4.57	4.5	2.29	2.15
Biological replicates	5
		BW [g]		HR [bpm]		SVI [µl] per 100g BW		CI [ml min-1] per 100g BW		RVIP [mm]		TAPSE [mm]
		Pre-treatment	Post-treatment	Pre-treatment	Post-treatment	Pre-treatment	Post-treatment	Pre-treatment	Post-treatment	Pre-treatment	Post-treatment	Pre-treatment	Post-treatment
Su/Hox	Rat #1	331	352	331	330	36.7704	33.8693	12.1752	11.1847	4.17	4.98	1.5	1.1
	Rat #2	350	397	342	331	29.3143	40.0126	10.0171	13.2292	5.1	4.7	1.35	1.5
	Rat #3	388	405	362	371	41.5954	33.1704	15.0722	12.2988	4.9	5.01	1.54	1.22
	Rat #4	360	388	316	319	35.3444	32.518	11.1611	10.4201	4.68	6.22	1.52	1.32
	Rat #5	384	405	407	344	30.5104	26.0049	12.4167	8.95802	4.84	5.58	1.55	1.4
	Rat #6	364	392	352	331	35.1951	39.7832	12.4066	13.1811	4.23	5.05	1.5	1.22
	Rat #7	357	378	357	353	33.6527	32.7831	12.0168	11.5847	4.65	5.58	1.52	1.11
	Rat #8	388	414	328	323	41.9716	28.1787	13.7629	9.11111	4.98	5.22	1.42	1.22
Su/Hox + Palbo	Rat #1	370	374	346	303	32.9568	43.8529	11.4054	13.2754	5	4.03	1.5	2
	Rat #2	370	366	379	304	36.2784	57.1858	13.7568	17.4126	4.5	3.55	1.54	2.1
	Rat #3	360	368	382	346	39.0389	48.8641	13.9056	16.9049	4.5	4.1	1.35	2.05
	Rat #4	330	352	358	317	38.9667	42.392	13.9364	13.3636	4.15	4.65	1.55	1.82
	Rat #5	359	380	380	292	34.7354	65.9263	13.1894	19.1447	4.6	4.6	1.5	2.3
	Rat #6	369	304	382	394	29.9241	74.7434	11.4228	22.7303	5.1	4.3	1.38	2.1
	Rat #7	384	391	351	264	35.0729	51.7059	12.3073	13.665	4.99	4.94	1.4	2.17
Biological replicates	7-8

## Sheet: Figure 1
Figure 1a
BioNavigator Version	6.3.67.0
Instrument type	PS12
Instrument unit	7060053
QuantitationType	pepQCS100_Identity
Protocol file name	2018-07-10 Data Analysis
Date	Wed, 16 Jan 2019 12:05:25 GMT			Figure 1a: mean
				Date	2018-06-28
				Cell line	PASMC
				Sample	Mean	Mean
ID	spotRow	Sequence	UniprotAccession	Group	Healthy	IPAH
CFTR_761_773	8	LQARRRQSVLNLM	P13569		6022.4	5606.83
F263_454_466	9	NPLMRRNSVTPLA	Q16875		4139.01	3837.38
KCNA6_504_516	11	ANRERRPSYLPTP	P17658		3584.6	3351.19
GRIK2_708_720	1	FMSSRRQSVLVKS	Q13002		3517.99	3302.6
GBRB2_427_439	12	SRLRRRASQLKIT	P47870		2362.2	2190.25
MYPC3_268_280	6	LSAFRRTSLAGGG	Q14896		1890.98	1658.56
KAP3_107_119	10	NRFTRRASVCAEA	P31323		1722.42	1569.54
NCF1_296_308	7	RGAPPRRSSIRNA	P14598		1693.3	1563.44
CDN1A_139_151	1	GRKRRQTSMTDFY	P38936		1662.95	1581.79
VTNC_390_402	7	NQNSRRPSRATWL	P04004		1635.95	1437.22
TOP2A_1463_1475	10	RRKRKPSTSDDSD	P11388		1583.05	1388.76
PTN12_32_44	11	FMRLRRLSTKYRT	Q05209		1317.76	1252.38
RS6_228_240	2	IAKRRRLSSLRAS	P62753		1273.19	1129.75
CREB1_126_138	8	EILSRRPSYRKIL	P16220		1018.41	961.44
TY3H_65_77	12	FIGRRQSLIEDAR	P07101		776.725	671.89
RYR1_4317_4329	3	VRRLRRLTAREAA	P21817		685.287	681.575
NMDZ1_890_902	5	SFKRRRSSKDTST	Q05586		694.732	610.84
PTK6_436_448	5	ALRERLSSFTSYE	Q13882		641.921	538.818
NCF1_321_333	8	QDAYRRNSVRFLQ	P14598		606.494	518.013
CAC1C_1974_1986	5	ASLGRRASFHLEC	Q13936		605.019	479.277
ADRB2_338_350	3	ELLCLRRSSLKAY	P07550		538.106	427.151
CFTR_730_742	6	EPLERRLSLVPDS	P13569		541.664	414.003
STK6_283_295	6	SSRRTTLCGTLDY	O14965		531.347	421.475
EPB42_241_253	11	LLNKRRGSVPILR	P16452		453.849	343.767
KAP2_92_104	2	SRFNRRVSVCAET	P13861		433.777	357.695
KIF2C_105_118_S106G	9	EGLRSRSTRMSTVS	Q99661		387.306	377.138
E1A_ADE05_212_224	10	AILRRPTSPVSRE	P03255		391.464	365.434
ART_025_CXGLRRWSLGGLRRWSL	4	GLRRWSLGGLRRWSL	NA		428.936	315.896
SCN7A_898_910	4	KNGCRRGSSLGQI	Q01118		402.426	331.104
VASP_150_162	11	EHIERRVSNAGGP	P50552		361.019	267.189
KPB1_1011_1023	5	QVEFRRLSISAES	P46020		322.275	260.874
ERBB2_679_691	10	QQKIRKYTMRRLL	P04626		263.996	307.956
LIPS_944_956	1	GFHPRRSSQGATQ	Q05469		274.792	217.616
VASP_271_283	6	LARRRKATQVGEK	P50552		238.728	232.097
PLEK_106_118	1	GQKFARKSTRRSI	P08567		217.728	217.607
CSF1R_701_713	5	NIHLEKKYVRRDS	P07333		224.725	201.233
PPR1A_28_40	3	QIRRRRPTPATLV	Q13522		215	200.497
MPIP1_172_184	11	FTQRQNSAPARML	P30304		186.97	186.553
NOS3_1171_1183	6	SRIRTQSFSLQER	P29474		167.615	172.921
ACM5_494_506	5	CYALCNRTFRKTF	P08912		150.392	154.204
NFKB1_330_342	9	FVQLRRKSDLETS	P19838		161.521	141.528
CENPA_1_14	3	MGPRRRSRKPEAPR	P49450		137.966	138.704
ESR1_160_172	12	GGRERLASTNDKG	P03372		136.592	136.789
BAD_93_105	5	FRGRSRSAPPNLW	Q92934		114.845	125.544
KCC2G_278_289	3	VASMMHRQETVE	Q13555		118.521	118.091
ANDR_785_797	10	VRMRHLSQEFGWL	P10275		106.577	114.566
BAD_112_124	3	RELRRMSDEFVDS	Q92934		118.789	102.852
KPCB_19_31_A25S	10	RFARKGSLRQKNV	P05771		95.283	105.519
GPSM2_394_406	6	PKLGRRHSMENME	P81274		107.049	92.7201
REL_260_272	4	KMQLRRPSDQEVS	Q04864		105.758	83.4465
FOXO3_25_37	2	QSRPRSCTWPLQR	O43524		81.3623	82.7044
CGHB_109_121	7	QCALCRRSTTDCG	P01233		88.1208	75.3994
DESP_2842_2854	9	RSGSRRGSFDATG	P15924		88.6415	62.9717
GYS2_1_13	8	MLRGRSLSVTSLG	P54840		69.9208	71.8962
RAP1B_172_184	8	PGKARKKSSCQLL	P61224		67.7736	64.4528
K6PL_766_778	3	LEHVTRRTLSMDK	P17858		67.9962	64.0503
ACM5_498_510	6	CNRTFRKTFKMLL	P08912		54.4377	61.7641
RBL2_655_667	2	GLGRSITSPTTLY	Q08999		53.4566	57.8208
STMN2_90_102	7	AAGERRKSQEAQV	Q93045		57.1925	47.3648
ADDB_706_718	8	KKKFRTPSFLKKS	P35612		47.2528	53.4245
KCNA2_442_454	5	PDLKKSRSASTIS	P16389		47.1283	45.1478
H32_3_18	10	RTKQTARKSTGGKAPR	Q71DI3		40.8792	45.3931
H2B1B_ 27_40	9	GKKRKRSRKESYSI	P33778		41.2943	43.1635
RB_242_254	9	AVIPINGSPRTPR	P06400		31.4604	30.3931
ACM1_421_433	2	CNKAFRDTFRLLL	P11229		29.5434	31.8365
GPR6_349_361	5	QSKVPFRSRSPSE	P46095		27.117	30.7044
RB_803_815	12	NIYISPLKSPYKI	P06400		28.1434	29.4748
P53_12_24	9	PPLSQETFSDLWK	P04637		29.2566	27.7327
KCNA1_438_450	4	DSDLSRRSSSTMS	Q09470		30.7321	25.3868
BAD_69_81	4	IRSRHSSYPAGTE	Q92934		25.7547	26.6164
ANXA1_209_221	11	AGERRKGTDVNVF	P04083		24.634	27.3994
NR4A1_344_356	7	GRRGRLPSKPKQP	P22736		24.9925	25.3396
MP2K1_287_299	9	PPRPRTPGRPLSS	Q02750		23.8792	24.8931
MARCS_152_164	4	KKKKKRFSFKKSF	P29966		24.2038	23.5629
KS6A1_374_386	12	QLFRGFSFVATGL	Q15418		22.4642	23.8208
MBP_222_234	6	HFFKNIVTPRTPP	P02686		22.9547	23.3836
MARCS_160_172	5	FKKSFKLSGFSFK	P29966		22.2642	22.8145
ACM4_456_468	4	CNATFKKTFRHLL	P08173		21.2	22.3019
KAPCG_192_206	4	VKGRTWTLCGTPEYL	P22612		20.4528	22.5881
FRAP_2443_2455	3	RTRTDSYSAGQSV	P42345		20.6377	19.9937
GSUB_61_73	7	KKPRRKDTPALHI	O96001		20.4755	19.9308
KCNA3_461_473	6	EELRKARSNSTLS	P22001		20.0642	20.2453
ACM1_444_456	3	KIPKRPGSVHRTP	P11229		18.683	20.4906
CD27_212_224	10	HQRRKYRSNKGES	P26842		19.834	18.9465
PRKDC_2618_2630	4	TRTQEGSLSARWP	P78527		16.4906	17.1352
P53_308_323	10	LPNNTSSSPQPKKKPL	P04637		16.0453	17.0912
RAF1_253_265	7	QRQRSTSTPNVHM	P04049		16.6981	16.0503
CA2D1_494_506	9	LEDIKRLTPRFTL	P54289		15.5774	16.3962
BCKD_45_57	6	ERSKTVTSFYNQS	O14874		13.7132	17.5063
ADDB_696_708	7	GSPSKSPSKKKKK	P35612		15.5962	15.7233
NEK2_172_184	3	FAKTFVGTPYYMS	P51955		13.5774	13.8585
LMNB1_16_28	3	GGPTTPLSPTRLS	P20700		7.53585	18.7673
NEK3_158_170	4	FACTYVGTPYYVP	P51956		14.6377	12.7421
PP2AB_297_309	2	EPHVTRRTPDYFL	P62714		13.5849	13.566
CDK7_163_175	12	GSPNRAYTHQVVT	P50613		9.24906	13.0377
IF4E_203_215	11	TATKSGSTTKNRF	P06730		10.3774	11.8145
FIBA_569_581	1	EFPSRGKSSSYSK	P02671		9.94717	10.3302
DCX_49_61	7	HFDERDKTSRNMR	O43602		9.13962	9.34591
RB_350_362	10	SFETQRTPRKSNL	P06400		7.47925	7.49057
Figure 1e
Figure 1f
	Healthy	IPAH
Biol repl #1	2.01	8.46	Run #1
	1.99	7.16
		10.13
Biol repl #2	1.6	13.18	Run #1
	1.89	10.78
		12.73
Biol repl #3	2.6	0.83	Run #1
	2.2	1.09
		1.54
Biol repl #1	0.59	1.97	Run #2
	0.52	1.53
		1.88
Biol repl #2	0.49	108.38	Run #2
	0.4	121.94
		129.79
Biol repl #3	0.51	121.94	Run #2
	0.46	143.01
		113.77
Biological replicates	3	3
Technical replicates	2	3
Realtime PCR runs	2	2

## Sheet: Figure 3
Figure 3a
		Biological replicate #1								Biological replicate #2
[Dinaciclib]	Log [Dinaciclib] M	Run #1				Run #2				Run #1				Run #2
100 pM	-10		0.596	0.625	0.615			0.625			0.428	0.762	0.513	0.358		0.451	0.44
316 pM	-9.50004	0.641	0.709	0.639	0.539	0.619		0.728	0.875	0.426	0.664	0.65	0.593	0.292	0.435	0.636
1 nM	-9	0.582	0.533	0.567	0.593		0.747		0.731		0.713	0.595	0.67
3.16 nM	-8.50004	0.646	0.66		0.668	0.675	0.747	0.725	0.613	0.344		0.234	0.365
10 nM	-8	0.428	0.413	0.558	0.346	0.265	0.288	0.353	0.428	0.426	0.461	0.505	0.428		0.579	0.888	0.83
31.6 nM	-7.50004	0.129		0.135		0.139	0.13	0.153	0.137	0.145	0.143	0.19	0.175				0.193
100 nM	-7	0.123	0.132	0.118	0.123	0.159	0.15	0.169	0.167	0.137	0.146	0.146	0.151	0.144			0.197
316 nM	-6.50004	0.105	0.122	0.124	0.127	0.162	0.131	0.155	0.158	0.158	0.154	0.165	0.164	0.199			0.243
1 µM	-6	0.118	0.131	0.138	0.128	0.139	0.149	0.177	0.175	0.136	0.15	0.139	0.148		0.181	0.183	0.157
3.16 µM	-5.50004	0.132	0.155	0.153	0.158		0.176	0.192		0.193		0.194	0.185	0.177			0.191
10 µM	-5	0.113	0.12	0.133	0.116	0.136	0.128	0.136	0.152	0.14	0.137	0.141	0.156	0.144	0.144	0.15	0.15
Biological replicates	2
Technical replicates	3-4
Independent runs	2
Figure 3b
		Biological replicate #1								Biological replicate #2
[Palbociclib]	Log [Palbociclib] M	Run #1				Run #2				Run #1				Run #2
100 pM	-10	1.425	1.063	1.234		1.809	1.7	1.757	1.745	1.911	1.821	1.797		2.265	2.015	2.082	1.872
316 pM	-9.50004	1.388	1.339	1.523		2.479	2.146	2.682	2.292	1.831	1.669	1.63		2.183	1.991	2.238	1.825
1 nM	-9	1.512	1.389	1.533		2.681	2.064	2.351	1.946	2.043	1.935	1.771		2.134	1.956	1.867	1.971
3.16 nM	-8.50004	1.416	1.387		1.285	2.285	1.99	1.748	1.998	1.771	1.639	1.516		2.126	2.213	1.953	2.008
10 nM	-8	1.208	1.713			1.625	2.141	2.297	2.064	1.747	1.896	1.938		1.921	1.842	1.931	1.799
31.6 nM	-7.50004	1.262	1.212		1.306	1.671	1.374	1.408	1.256	1.686	1.508	1.677	1.171	2.086	1.776	1.744	1.893
100 nM	-7	0.658	0.688	0.677	0.631	1.247	1.05	1.281	1.141	1.255	1.133	1.082	0.985	1.679	1.72	1.434	1.459
316 nM	-6.50004	0.114	0.415	0.555	0.571	0.636	0.577	0.642	0.608	0.592	0.48	0.451	0.513	0.853	0.788	0.731	0.484
1 µM	-6	0.205	0.203	0.209	0.329	0.372	0.286	0.368	0.302	0.229	0.235	0.261	0.233	0.37	0.281	0.321	0.267
3.16 µM	-5.50004	0.202	0.188	0.215	0.312	0.345	0.382	0.419	0.489	0.178	0.185	0.198	0.168	0.336	0.295	0.289	0.255
10 µM	-5	0.143	0.153	0.169	0.193	0.222	0.216	0.355	0.259	0.202	0.215	0.224	0.161	0.168	0.187	0.165	0.135
Biological replicates	2
Technical replicates	3-4
Independent runs	2
Figure 3c
		Biological replicate #1								Biological replicate #2
[Dinaciclib]	Log [Dinaciclib] M	Run #1				Run #2				Run #1				Run #2
100 pM	-10	0.097	0.097	0.105	0.109	0.105	0.094	0.128	0.106	0.179	0.155	0.18	0.195	0.137	0.118	0.131	0.109
316 pM	-9.50004	0.116	0.11	0.146	0.13	0.151	0.124	0.161		0.126	0.11	0.11	0.104	0.128	0.124	0.102
1 nM	-9		0.106	0.136	0.16	0.096	0.11	0.155	0.138	0.112	0.099	0.149	0.106	0.116	0.106	0.117	0.101
3.16 nM	-8.50004	0.126	0.101	0.123	0.1	0.021	0.127	0.152	0.121	0.146	0.108	0.143	0.122	0.124	0.114	0.117	0.119
10 nM	-8		0.1	0.102	0.101		0.122	0.121	0.102		0.1	0.106	0.097	0.125	0.113	0.121	0.104
31.6 nM	-7.50004	0.09	0.094	0.092	0.099	0.114	0.115	0.125	0.121	0.106	0.101	0.102	0.101	0.105	0.114	0.114	0.116
100 nM	-7	0.095	0.097	0.09	0.097	0.094	0.117	0.103	0.108	0.113	0.101	0.1	0.104	0.106	0.101	0.114	0.117
316 nM	-6.50004	0.088	0.091	0.092	0.089	0.077	0.113	0.114	0.114	0.111	0.099	0.093	0.096	0.096	0.101	0.109	0.106
1 µM	-6	0.082	0.093	0.09	0.093	0.095	0.101	0.101	0.1	0.101	0.096	0.094	0.095	0.102	0.103	0.1	0.101
3.16 µM	-5.50004	0.091	0.096	0.094	0.09	0.093	0.105	0.1	0.104	0.099	0.097	0.094	0.096	0.095	0.094	0.097	0.1
10 µM	-5	0.082	0.082	0.084	0.085	0.094	0.097	0.096	0.1	0.089	0.088	0.089	0.091	0.09	0.091	0.093	0.095
Biological replicates	2
Technical replicates	3-4
Independent runs	2
Figure 3d
		Biological replicate #1								Biological replicate #2
[Dinaciclib]	Log [Dinaciclib] M	Run #1				Run #2				Run #1				Run #2
100 pM	-10	0.236	0.186	0.219	0.086	0.174	0.174	0.155	0.204	0.353	0.368	0.152	0.027	0.257	0.182	0.37	0.247
316 pM	-9.50004	0.281	0.263	0.265	0.084	0.245	0.223	0.198	0.237	0.207	0.244	0.212	0.087	0.38	0.275	0.275	0.295
1 nM	-9	0.224	0.203	0.222	0.094	0.336	0.235	0.184	0.242	0.245	0.14	0.113	0.084	0.142	0.188	0.161	0.349
3.16 nM	-8.50004	0.147	0.183	0.235	0.201	0.304	0.318	0.222	0.232	0.221	0.144	0.154	0.087	0.155	0.177	0.275	0.468
10 nM	-8	0.146	0.169	0.249	0.168	0.199	0.366	0.23	0.153	0.13	0.146	0.117	0.084	0.122	0.147	0.136	0.268
31.6 nM	-7.50004	0.179	0.159	0.197	0.122	0.203	0.282	0.261	0.138	0.115	0.12	0.11	0.096	0.135	0.149	0.171	0.268
100 nM	-7	0.116	0.111	0.108	0.106	0.154	0.159	0.13	0.13	0.109	0.122	0.099	0.089	0.144	0.145	0.13	0.142
316 nM	-6.50004	0.113	0.11	0.11	0.1	0.116	0.118	0.149	0.132	0.093	0.099	0.107	0.092	0.12	0.117	0.132	0.034
1 µM	-6	0.112	0.109	0.109	0.102	0.121	0.114	0.122	0.112	0.099	0.094	0.098	0.103	0.12	0.122	0.106	0.111
3.16 µM	-5.50004	0.104	0.105	0.108	0.106	0.117	0.12	0.118	0.109	0.094	0.093	0.093	0.094	0.112	0.116	0.108	0.123
10 µM	-5	0.098	0.103	0.1	0.098	0.109	0.106	0.121	0.095	0.085	0.085	0.083	0.091	0.099	0.096	0.1	0.105
Biological replicates	2
Technical replicates	4
Independent runs	2
Figure 3e
Figure 3f
Figure 3g
Figure 3h left												Figure 3h right
				Dinaciclib			Palbociclib									Dinaciclib			Palbociclib
		BM	DMSO	5 nM	7.5 nM	10 nM	0.1 µM	0.5 µM	1 µM	0.2 µM SSP				BM	DMSO	5 nM	7.5 nM	10 nM	0.1 µM	0.5 µM	1 µM	0.2 µM SSP
Biological replicate #1	Run #1	0.0185	1.3195	0.4323	0.0454	0.0157	0.1615	0.0367	0.0278	0.0132		Biological replicate #1	Run #1	0.0092	1.1251	0.4383	0.0317	0.0034	0.1199	0.0094	0.0079	0.0036
		0.0158	0.9931	0.4506	0.0464	0.0117	0.1416	0.0347	0.0294	0.0154				0.0084	1.0281	0.5212	0.0282	0.0074	0.115	0.0089	0.0065	0.0041
		0.0145	1	0.3978	0.0559	0.0101	0.1497	0.0382	0.0347	0.0138				0.0065	1	0.3463	0.0292	0.004	0.1267	0.0079	0.0094	0.0034
	Run #2	0.013	0.8827	0.4965	0.0511	0.01	0.1518	0.0367	0.0306	0.011			Run #2	0.0089	0.8827	0.5141	0.0302	0.0045	0.115	0.0093	0.0081	0.0034
		0.0123	1.1173	0.6113	0.0487	0.0123	0.1199	0.0352	0.0296	0.0112				0.0085	1.0718	0.4353	0.0313	0.0047	0.1088	0.0097	0.0064	0.0033
		0.0074	1	0.4601	0.0382	0.0122	0.1497	0.0282	0.028	0.0146				0.0089	1	0.4931	0.029	0.0044	0.125	0.0101	0.006	0.0058
Biological replicate #2	Run #1	0.048	1.0792	0.6199	0.1989	0.008	0.2553	0.067	0.0157	0.0046		Biological replicate #2	Run #1	0.0587	1	0.4931	0.1843	0.0034	0.2932	0.043	0.0025	0.0035
		0.0656	1	0.6329	0.183	0.0139	0.2535	0.1073	0.0082	0.0053				0.0738		0.3816	0.1684	0.0056	0.3186	0.0819	0.0019	0.0032
		0.047	0.8179	0.395	0.1593	0.0083	0.2161	0.0661	0.0123	0.0054				0.0511	0.8586	0.5434	0.1466	0.0035	0.3686	0.0461	0.0024	0.0039
	Run #2	0.0387	0.9794	0.5105	0.2192	0.0107	0.1908	0.0661	0.0105	0.0049			Run #2	0.0522	0.8351	0.3585	0.1456	0.0037	0.1908	0.039	0.0014	0.0032
		0.06	1	0.6071	0.1158	0.0088	0.2102	0.0634	0.0118	0.0396				0.0529	1	0.3299	0.1207	0.0039	0.2643	0.0409	0.0023	0.0029
		0.0379	1.1567	0.4444	0.1975	0.0078	0.2045	0.0665	0.0079	0.0046				0.0401	1	0.3635	0.1312	0.0041	0.2365	0.0382	0.0028	0.0029
Biological replicates	2											Biological replicates	2
Technical replicates	3											Technical replicates	3
Realtime PCR runs	2											Realtime PCR runs	2
Figure 3i left												Figure 3i right
				Dinaciclib			Palbociclib									Dinaciclib			Palbociclib
		BM	DMSO	5 nM	7.5 nM	10 nM	0.1 µM	0.5 µM	1 µM	0.2 µM SSP				BM	DMSO	5 nM	7.5 nM	10 nM	0.1 µM	0.5 µM	1 µM	0.2 µM SSP
Biological replicate #1	Run #1	0.2316	1.1019	0.7631	0.2717	0.4147	0.083	0.0211	0.0112	0.0396		Biological replicate #1	Run #1	0.2952	0.9461	0.8123	0.3368	0.4005	0.0698	0.0076	0.0049	0.1233
		0.2238	1	0.8706	0.3511	0.4293	0.1593	0.0185	0.016	0.0324				0.2932	1	0.8888	0.3686	0.4383	0.1233	0.0068	0.0067	0.1216
		0.1696	1.0281	0.8766	0.3057	0.4147	0.1233	0.0213	0.0139	0.0367				0.2449	0.8526	0.9931	0.3789	0.4061	0.1216	0.0102	0.0037	0.1593
	Run #2	0.1895	0.9862	0.8179	0.3463	0.2852	0.0915	0.0149	0.0161	0.0436			Run #2	0.2994	1.1728	0.9075	0.3842	0.2932	0.0896	0.0074	0.005	0.1142
		0.1895	1.1251	0.7955	0.3143	0.2994	0.1276	0.017	0.0155	0.0328				0.2912	0.9461	0.9526	0.3686	0.2892	0.078	0.0077	0.0046	0.1276
		0.1743	1	0.8586	0.356	0.3276	0.1022	0.0167	0.0094	0.039				0.2755	1	0.8706	0.3763	0.3121	0.0988	0.0073	0.0039	0.1358
Biological replicate #2	Run #1	0.0884	1	0.5946	0.2045	0.0073	0.2466	0.0286	0.0356	0.0317		Biological replicate #2	Run #1	0.0713	1	0.6113	0.1604	0.0063	0.2192	0.0055	0.0036	0.0292
		0.0708	0.9526	0.6071	0.1466	0.0075	0.1908	0.0259	0.0328	0.0173				0.0786	0.9659	0.6736	0.1233	0.0062	0.1948	0.0049	0.0036	0.0153
		0.0791	0.9862	0.6974	0.1743	0.0069	0.2207	0.0308	0.0261	0.0296				0.0797	0.933	0.6783	0.155	0.0069	0.1908	0.0051	0.0029	0.0292
	Run #2	0.023	0.9202	0.5625	0.2643	0.0045	0.2003	0.0203	0.0256	0.0162			Run #2	0.0219	1.021	0.5905	0.2398	0.004	0.1615	0.0039	0.0029	0.0137
		0.0361	1.1647	0.5864	0.2316	0.0056	0.1948	0.023	0.0215	0.0304				0.0349	1.2397	0.5625	0.2176	0.0042	0.1615	0.0047	0.0026	0.0219
		0.048	1	0.9395	0.1259	0.0066	0.2059	0.0313	0.024	0.031				0.0382	1	0.895	0.1088	0.0063	0.1708	0.0057	0.0024	0.0216
Biological replicates	2											Biological replicates	2
Technical replicates	3											Technical replicates	3
Realtime PCR runs	2											Realtime PCR runs	2

## Sheet: Figure 4
Figure 4a
			Dinaciclib
	BM	DMSO	5 nM	7.5 nM	10 nM
Run #1	0.083033	0.436933	0.302933	0.276833	0.120733
	0.011533	0.496033	0.278233	0.126833	0.010433
	0.020933	0.291933	0.356433	0.136133	0.057433
Run #2	0.0664	0.1572	0.0787	0.1106	-0.0108
	0.0439	0.1991	0.2496	0.1187	0.0343
	0.1405	0.1525	0.2721	0.0365	-0.032
Run #3	0.092267	0.369167	0.316967	0.321467	0.149667
	0.142867	0.541167	0.309067	0.098967	0.070067
	0.119067	0.429967	0.308867	0.195567	0.029967
Run #4	0.0815	0.241	0.1815	0.085	0.0826
	0.0297	0.2157	0.1671	-0.0189	-0.0474
	0.0539	0.3086	0.1434	0.0719	0.0564
Biological replicates	1
Technical replicates	3
Independent runs	4
Figure 4b
			Dinaciclib
	BM	DMSO	5 nM	7.5 nM	10 nM	0.2 µM SSP	2% Triton
Run #1	0.423	0.718	0.733	0.715	0.747	1.354	4.148
	0.416	0.723	0.79	0.704	0.808	1.41	4.394
	0.345	0.695	0.671	0.67	0.886	1.16
	0.335	0.681	0.658	0.687	0.958	1.173
	0.655	0.811	0.669	0.682	0.789	1.106
	0.639	0.824	0.714	0.677	0.821	1.149
						1.091
						1.147
						1.271
						1.328
Run #2	0.415	0.948	0.974	1.001	0.961	1.237	5.313
	0.396	0.915	1.033	1.07	1.1	1.186	5.623
	0.643	0.964	1.22	0.98	1.113	1.702
	0.632	1.019	1.267	1.073	1.176	1.646
	0.444	1.017	1.116	0.928	1.01	1.564
	0.426	1.067	1.186	1.055	1.076	1.502
						1.868
						1.869
Run #3	0.654	1.177	1.088	1.145	1.426	1.675	4.35
	0.65	1.219	1.314	1.162	1.52	1.935	4.213
	0.661	1.103	1.001	1.03	1.339	1.811
	0.657	1.142	1.016	1.044	1.349	1.85
	0.701	1.117	1.12	1.736	1.153
	0.697	1.134	1.103	1.872	1.205
Biological replicates	1
Technical replicates	6-8
Independent runs	3
Figure 4c
Hours	BM									DMSO									5 nM Dinaciclib									7.5 nM Dinaciclib									10 nM Dinaciclib
24	0.74	0.626	0.666	0.547	0.503	0.509	0.931	0.867	0.771	1	1.174	1.148	1	0.736	0.73	1	1.249	0.694	1.031	1.201	0.896	0.899	0.798	0.79	1.142	0.847	1.112	1.076	1.161	1.005	0.888	0.936	0.907	1.292	1.386	1.285	1.046	0.918	1.237	0.721	0.835	0.797	1.152	0.482	1.105
48	0.926	0.856	0.825	0.546	0.538	0.509	0.86	0.896	0.889	1.982	1.957	2.415	1.195	1.169	1.103	1.883	1.662	1.561	1.971	1.756	1.958	1.211	1.24	1.109	1.525	1.407	1.442	1.615	1.691	1.9	1	1.018	1.013	1.471	1.223	1.212	1.348	1.911	1.507	0.744	0.666	0.961	1.012	0.847	0.745
72	0.636	0.671	0.814	0.523	0.385	0.451	0.98	0.93	0.949	2.689	2.58	2.509	1.002	1.165	1.234	2.02	2.207	2.219	2.507	2.182	2.243	1.223	1.291	1.118	1.499	1.652	1.413	2.025	2.247	1.852	0.973	0.987	0.881	1.567	1.541	1.015	1.663	1.532	1.66	0.76	0.789	0.521	1.086	1.164	0.904
	Run #1			Run #2			Run #3			Run #1			Run #2			Run #3			Run #1			Run #2			Run #3			Run #1			Run #2			Run #3			Run #1			Run #2			Run #3
Biological replicates	1
Technical replicates	3
Independent runs	3
Figure 4d
	SubG1				G1				S				G2/M
BM	3.6	2.2	0.5	2.1	87.2	83.2	89.9	85.6	1.4	2.5	2.1	3.3	7.3	11.5	7.1	8.5
DMSO	10.1	9.1	10.7	10.4	61.7	59.1	57.6	51.3	5.5	5.9	4.5	9.5	21.9	25.3	25.6	28.2
5 nM Dinaciclib	10.4	11.5	6.8	12	64.7	62.1	56.9	69.4	6.1	4.2	7	4.8	17.1	21.4	27.9	13
7.5 nM Dinaciclib	11.6	8.4	5.3	6.6	74.3	76.3	79.8	76.6	2.4	3.2	4.2	1.9	10.8	11.4	10.1	14.4
10 nM Dinaciclib	8.7	9.5	3.8	5.9	76.7	72.7	81.7	69.4	1.8	2.8	2.9	2.2	12.2	14.4	10.8	21.5
	Run #1	Run #2	Run #3	Run #4	Run #1	Run #2	Run #3	Run #4	Run #1	Run #2	Run #3	Run #4	Run #1	Run #2	Run #3	Run #4
Biological replicates	1
Technical replicates	1
Independent runs	4
Figure 4e
	AV + PI -									AV + PI +									AV - PI +									AV - PI -
BM	1.55	1.31	2.27	0.92	1	1.39	1.26	1.65	1.45	7.04	7.38	11.3	0.92	1	1.39	4.97	5.43	5.01	1.67	2.35	1.45	3.47	3.49	2.27	1.1	1.29	0.9	89.7	89	84.9	90.2	88.4	90.2	92.7	91.6	92.6
DMSO	1.52	1.63	1.08	0.85	0.77	0.96	0.93	1.07	1.04	4.79	4.61	4.38	6.13	5.65	5.61	3.37	3.55	3.63	1.23	1.69	2	2.05	2.86	1.95	0.66	0.67	0.74	92.4	92.1	92.5	91	90.7	91.5	95	94.7	94.6
5 nM Dinaciclib	1.41	1.97	2.11	1.04	1.8	1.25	0.86	0.99	0.65	5.64	9.1	7.05	3.68	4.38	4.44	6.34	5.63	4.06	1.95	1.55	1.53	1.67	2.08	1.66	1.48	1.2	1.96	91	87.4	89.3	93.6	91.7	92.6	91.3	92.2	93.3
7.5 nM Dinaciclib	1.28	1.66	2.21	1.24	1.54	1.23	1.1	0.79	1.6	5.91	7.96	7.71	4.48	6.13	5.05	5.72	5.05	9.61	1.98	1.35	2.27	2.55	1.5	1.84	1.9	1.64	1.63	90.8	89	87.8	91.7	90.8	91.9	91.3	92.5	87.2
10 nM Dinaciclib	2.7	2.3	2.37	1.7	2.93	1.84	2.11	1.78	1.5	9.37	10.4	7.22	7.79	9.56	6.72	7.55	5.81	6.29	2.66	1.9	1.36	1.92	2.57	1.88	1.04	1.48	1.72	85.3	85.4	89	88.6	84.9	89.6	89.3	90.9	90.5
0.2 µM SSP	4.83	5.05	5.83	3.59	4.65	4.88	3.13	3.27	6.62	12.1	13.7	13.8	13.4	12.2	19.4	11.7	13.7		1.12	2.11	1	1.27	1.19	1.78	2.72	1.88	1.57	81.9	79.2	79.4	81.7	81.9	73.9	82.4	81.2
	Run #1			Run #2			Run #3			Run #1			Run #2			Run #3			Run #1			Run #2			Run #3			Run #1			Run #2			Run #3
Biological replicates	1
Technical replicates	3
Independent runs	3
Figure 4f
			Palbociclib
	BM	DMSO	0.1 µM	0.5 µM	1 µM
Run #1	0.0179	0.2025	0.1419	0.0574	0.0274
	0.0113	0.2025	0.1071	0.0471	0.0212
Run #2	0.0079	0.1999	0.1088	0.0398	0.0336
	0.006467	0.372667	0.107567	0.036367	0.019067
Run #3	0.019167	0.261467	0.115867	0.035467	0.014267
	0.012367	0.273167	0.093567	0.018767	0.020667
Biological replicates	1
Technical replicates	2
Independent runs	3
Figure 4g
			Palbociclib
	BM	DMSO	0.1 µM	0.5 µM	1 µM	0.2 µM SSP	2% Triton
First run	0.423	0.718	0.665	0.66	0.836	1.354	4.148
	0.416	0.723	0.685	0.653	0.846	1.41	4.394
	0.345	0.695	0.661	0.743	0.792	1.16
	0.335	0.681	0.713	0.758	0.791	1.173
	0.655	0.811	0.764	0.823	0.886	1.106
	0.639	0.824	0.819	0.801	0.886	1.149
						1.091
						1.147
						1.271
						1.328
Second run	0.415	0.948	0.944	0.932	1.254	1.237	5.313
	0.396	0.915	1.004	0.951	1.313	1.186	5.623
	0.643	0.964	1.108	0.94	1.124	1.702
	0.632	1.019	1.145	0.977	1.209	1.646
	0.444	1.017	0.918	0.96	1.025	1.564
	0.426	1.067	0.918	1.013	1.074	1.502
						1.868
						1.869
Third run	0.654	1.177	1.113	1.102	1.185	1.675	4.35
	0.65	1.219	1.15	1.171	1.238	1.935	4.213
	0.661	1.103	0.962	1.271	1.129	1.811
	0.657	1.142	1.033	1.301	1.24	1.85
	0.701	1.117	0.991	1.127	1.14
	0.697	1.134	0.996	1.188	1.222
Biological replicates	1
Technical replicates	6-8
Independent runs	3
Figure 4h
Hours	BM									DMSO									0.1 µM Palbociclib									0.5 µM Palbociclib									1 µM Palbociclib
24	0.621457	0.822801	0.853874	0.754234	0.664432	0.643613	0.950912	0.853857	0.928752	1	0.9114	0.878018	1	1.09545	1.10533	1	0.920337	0.937728	0.669746	0.846315	0.866051	0.679428	0.732357	0.66055	0.939691	0.820477	0.813745	0.996431	0.887466	1.09448	0.655258	0.669195	0.675371	0.786536	0.645442	0.656942	0.934705	1.05102	0.938064	0.995589	0.841037	0.896436	0.879383	1.01262	0.942216
48	1.41213	1.39261	1.35251	0.713832	0.678899	0.659845	1.06452	1.0331	0.971389	1.80013	1.92085	2.07747	1.26164	1.41972	1.48253	1.78598	1.76185	1.69313	1.71342	1.47974	1.69725	1.03758	0.78952	1.01711	1.36606	1.09341	1.12454	1.85597	1.58744	1.7468	0.979181	0.811044	0.857092	1.57307	1.04292	1.13745	1.85324	2.07285	1.74491	1.16655	1.32692	1.11044	1.36999	1.62216	1.446
72	1.21562	1.34306	0.950871	0.904199	0.760939	0.821983	0.712482	0.679383	1.13436	3.4178	3.4579	3.62839	1.98148	1.61944	1.90261	1.8979	2.12987	2.3899	2.68801	2.8417	2.53517	1.22336	1.35074	1.29499	1.72847	1.41543	1.37251	2.51354	2.43418	2.6624	1.14908	1.11944	1.36344	1.69229	1.61206	1.3756	3.01113	2.79656	2.67164	1.41337	1.49841	1.34563	1.30435	1.8317	1.80309
	Run #1			Run #2			Run #3			Run #1			Run #2			Run #3			Run #1			Run #2			Run #3			Run #1			Run #2			Run #3			First run			Second run			Third run
Biological replicates	1
Technical replicates	3
Independent runs	3
Figure 4i
	SubG1				G1				S				G2/M
BM	3.6	2.2	0.5	2.1	87.2	83.2	89.9	85.6	1.4	2.5	2.1	3.3	7.3	11.5	7.1	8.5
DMSO	20.1	10	4	10	54	53.4	61	48.3	5	4.6	7.2	11.5	19.8	30.7	24.8	27.9
0.1 µM Palbociclib	12.6	8.2	5.5	4.9	70.9	74.9	71.2	69.7	3.2	2.8	4.9	5	13.1	13.8	18	20.2
0.5 µM Palbociclib	11.8	5	5.3	10.6	81.3	81.8	82.6	80.5	0.8	4.4	3.3	2	5.9	8.5	8.5	6.7
1 µM Palbociclib	11.6	8.4	4.2	13	80.4	81.7	87.6	79.5	1.6	2.1	1.9	1.8	6.2	7.6	6.2	5.7
	Run #1	Run #2	Run #3	Run #4	Run #1	Run #2	Run #3	Run #4	Run #1	Run #2	Run #3	Run #4	Run #1	Run #2	Run #3	Run #4
Biological replicates	1
Technical replicates	1
Independent runs	4
Figure 4j
	AV + PI -									AV + PI +									AV - PI +									AV - PI -
BM	1.55	1.31	2.27	0.92	1	1.39	1.26	1.65	1.45	7.04	7.38	11.3	0.92	1	1.39	4.97	5.43	5.01	1.67	2.35	1.45	3.47	3.49	2.27	1.1	1.29	0.9	89.7	89	84.9	90.2	88.4	90.2	92.7	91.6	92.6
DMSO	1.52	1.63	1.08	0.85	0.77	0.96	0.93	1.07	1.04	4.79	4.61	4.38	6.13	5.65	5.61	3.37	3.55	3.63	1.23	1.69	2	2.05	2.86	1.95	0.66	0.67	0.74	92.4	92.1	92.5	91	90.7	91.5	95	94.7	94.6
0.1 µM Palbociclib	0.96	1.05	1.04	1.04	0.85	0.79	0.85	1.47	1.21	3.87	4.44	4.13	6.24	5.61	5.46	2.43	3.94	2.37	1.19	1.12	1.83	1.95	1.38	1.24	0.49	0.28	0.49	94	93.4	93	90.8	92.2	92.5	96.2	94.3	95.9
0.5 µM Palbociclib	1.43	1.66	1.39	1.07	1.23	1.22	1.06	0.96	1.41	5.31	7.38	5.4	4.15	4.18	4.04	4.47	6.27	6.46	1.49	1.47	1.67	1.75	1.46	1.8	0.75	1.01	0.96	91.8	89.5	91.5	93	93.1	92.9	93.7	91.8	91.2
1 µM Palbociclib	1.22	1.28	1.54	0.94	0.94	0.91	0.93	1	0.78	5.52	5.98	7.51	3.76	3.94	2.88	5.06	4.9	3.36	1.31	1.52	1.53	1.02	1.06	0.78	0.83	1.03	1.45	91.9	91.2	89.4	94.3	94.1	95.4	93.2	93.1	94.4
0.2 µM SSP	4.83	5.05	5.83	3.59	4.65	4.88	3.13	3.27	6.62	12.1	13.7	13.8	13.4	12.2	19.4	11.7	13.7		1.12	2.11	1	1.27	1.19	1.78	2.72	1.88	1.57	81.9	79.2	79.4	81.7	81.9	73.9	82.4	81.2
	Run #1			Run #2			Run #3			Run #1			Run #2			Run #3			Run #1			Run #2			Run #3			Run #1			Run #2			Run #3
Biological replicates	1
Technical replicates	3
Independent runs	3

## Sheet: Figure 5
Figure 5b
	Healthy	MCT	MCT + Palbo
Rat #1	27.15	69.502	40.765
Rat #2	25.7826	44.1709	57.5387
Rat #3	24.3354	51.9026	48.4138
Rat #4	30.0753	57.7012	42.0403
Rat #5	23.0565	61.1882	47.1014
Rat #6	21.6438
Biological replicates	5-6
Figure 5c
	Healthy	MCT	MCT + Palbo
Rat #1	22.4941	13.6315	17.36
Rat #2	26.8133	13.0159	14.1986
Rat #3	20.3731	16.5961	20.9174
Rat #4	22.4513	10.008	18.0167
Rat #5	26.0165	6.4096	18.1101
Rat #6	25.3418
Biological replicates	5-6
Figure 5d
	Healthy	MCT	MCT + Palbo
Rat #1	66.55	39.17	63.44
Rat #2	79.16	34.48	42.64
Rat #3	60.62	48.75	68.78
Rat #4	67.82	27.73	48.69
Rat #5	75.41	23.52	53.29
Rat #6	66.68
Biological replicates	5-6
Figure 5e
	Healthy	MCT	MCT + Palbo
Rat #1	1.20688	5.09864	2.34821
Rat #2	0.961561	3.39361	4.05241
Rat #3	1.19449	3.12739	2.31453
Rat #4	1.33958	5.76551	2.33341
Rat #5	0.886227	9.54633	2.60084
Rat #6	0.854076
Biological replicates	5-6
Figure 5f
	Healthy	MCT	MCT + Palbo
Rat #1	0.26	0.51	0.47
Rat #2	0.27	0.43	0.44
Rat #3	0.23	0.62	0.38
Rat #4	0.23	0.61	0.41
Rat #5	0.2	0.62	0.4
Rat #6	0.25
Biological replicates	5-6
Figure 5g
	Healthy	MCT	MCT + Palbo
Rat #1	3	4.81	5.02
Rat #2	3.97	5.8	4.29
Rat #3	3.25	5.8	4
Rat #4	2.95	7.01	4.49
Rat #5	3.4	6.54	4.5
Rat #6	3.2
Biological replicates	5-6
Figure 5h
	Healthy	MCT	MCT + Palbo
Rat #1	2.6	2.13	2.34
Rat #2	2.88	1.44	2.4
Rat #3	2.4	2.25	2.56
Rat #4	2.4	1.6	2.2
Rat #5	2.5	1.76	2.15
Rat #6	2.4
Biological replicates	5-6
Figure 5i
	Healthy	MCT	MCT + Palbo
Rat #1	338	348	352
Rat #2	339	377	333
Rat #3	336	340	304
Rat #4	331	361	370
Rat #5	345	272	340
Rat #6	380
Biological replicates	5-6
Figure 5j
	Healthy	MCT	MCT + Palbo
Rat #1	510	502	400
Rat #2	482	440	438
Rat #3	469	463	351
Rat #4	390	500	420
Rat #5	425	354	418
Rat #6	395
Biological replicates	5-6
Figure 5k
	Healthy	MCT	MCT + Palbo
Rat #1	101.291	90.3096	84.2849
Rat #2	92.3514	97.2245	97.3338
Rat #3	101.356	104.678	97.1693
Rat #4	107.209	105.323	102.692
Rat #5	110.582	113.461	87.5126
Rat #6	115.444
Biological replicates	5-6
Figure 5l
	Healthy	MCT	MCT + Palbo
Rat #1	4.76607	6.62508	4.85512
Rat #2	4.12415	7.46967	6.85515
Rat #3	5.66649	6.30741	4.64539
Rat #4	3.9445	10.5239	5.69985
Rat #5	3.53511	17.7017	4.83227
Rat #6	3.89183
Biological replicates	5-6

## Sheet: Figure 6
Figure 6a
	Healthy			MCT			MCT + Palbo
	M	P	N	M	P	N	M	P	N
Rat #1	16	52.1	31.9	36.5	54.1	9.4	27.1	54.1	18.8
Rat #2	20.2	55.6	24.2	36.5	50.6	12.9	31.8	49.4	18.8
Rat #3	21.9	58.3	19.8	57.6	35.3	7.1	39.8	55.7	4.5
Rat #4	16.5	62.6	20.9	43.5	47.1	9.4	24.1	64.4	11.5
Rat #5	11.4	50	38.6	43.5	50.6	5.9	33.3	56	10.7
Rat #6	22.1	51.2	26.7
Biological replicates	5-6
Vessels counted	80-100
Figure 6b
	Healthy	MCT	MCT + Palbo
Rat #1	24.3989	36.2818	26.948
Rat #2	20.7322	36.3411	29.1189
Rat #3	26.4532	36.4252	29.1853
Rat #4	19.888	27.7412	24.7466
Rat #5	21.7468	32.4761	27.9054
Biological replicates	5
Vessels counted	80-100
Figure 6c
	Healthy	MCT	MCT + Palbo
Rat #1	0.3623	1.4824	0.4235
Rat #2	0.2941	1.7765	0.6
Rat #3	0.3294	1.6	0.7
Rat #4	0.4588	1.6824	0.6667
Rat #5	0.8605	1.6
Rat #6	0.3059
Biological replicates	4-6
Vessels counted	80-100
Figure 6d
Figure 6e left						Figure 6e right
		Healthy	MCT	MCT + Palbo				Healthy	MCT	MCT + Palbo
Run #1	Rat #1	1.58	1.27	0.65		Run #1	Rat #1	1.17	5.54	3.07
		0.91	2	1.01				1.91	1.53	2.62
		1.75	1.88	0.9				3.14	4.38	1.65
	Rat #2	1	2.23	1.16			Rat #2		1.73	2.03
		1.27	2.69	1.38				0.77	0.33	1.32
		1.38	2.3	1.09				0.66	1.23	2.62
	Rat #3	1.61	4.08	0.4			Rat #3	0.77	4.82	0.42
		1.49	4.2	0.48				1.54	1.89
		1.55	4.29	0.36				3.14	2.25	1.53
	Rat #4	0.18	2.48	0.91			Rat #4	0.44	3.34	1.15
		0.78	3.12	0.93				0.69	0.75	3.58
		0.42	4.41	0.8				0.86	1.91	2.99
	Rat #5	0.76	1.93	1.67			Rat #5	1	3.56	2.28
		0.54	1.77	1.41				1.8	2.97	2.27
		0.52	4.32	1.3				3.14	4.89	0.65
	Rat #6	0.65					Rat #6	0.31
		0.4						0.63
		0.46						0.83
Run #2	Rat #1	0.93	2.68	0.76		Run #2	Rat #1	0.78	3.86	2.83
		1.41	1.78	0.7				2.11	1.13	1.96
		1.27	2.31	0.84				2.46	1.91	1.39
	Rat #2	1	2.23	0.85			Rat #2	0.06	1.32	2.1
		1.34	2.04	1.16				0.73	2.33	1.16
		1.04	2.77	1.02				1.13	2.16	3.01
	Rat #3	1.49	3.39	0.32			Rat #3	0.33	3.89	0.09
		1.54	3.05	0.54				1.14	1.55	1.62
		1.07	3.76	0.45				3.12	5.17	0.96
	Rat #4	0.33	2.87	0.71			Rat #4	1.11	2.81	1.2
		0.29	4.23	1.02				0.71	1.18	2.57
			3.01	0.59				0.88	0.62	2.69
	Rat #5	0.22	1.71	1.22			Rat #5	1	2.75	1.56
		0.62	1.02	1.32				1.69	1.1	2
		0.52	0.97	1.58				2.46	2.5	1.24
	Rat #6	0.83					Rat #6	0.22
		0.28						0.91
		0.22						0.46
Biological replicates	5-6					Biological replicates	5-6
Technical replicates	3					Technical replicates	3
Realtime PCR runs	2					Realtime PCR runs	2

## Sheet: Figure 7
Figure 7b
	Nox	Su/Hox	Su/Hox + Palbo
Rat #1	21.4535	50.6674	41.6374
Rat #2	24.9687	59.8952	39.4419
Rat #3	30.4237	53.2342	46.3547
Rat #4	31.9569	64.8267	47.3526
Rat #5	31.0835	67.4329	41.3679
Rat #6	30.4003	47.6402	47.2971
Rat #7	30.7673	47.0448	40.5058
Rat #8	25.4915	55.6795
Biological replicates	7-8
Figure 7c
	Nox	Su/Hox	Su/Hox + Palbo
Rat #1	19.9429	11.1847	13.2754
Rat #2	23.3651	13.2292	17.4126
Rat #3	29.4753	12.2988	16.9049
Rat #4	24.2026	10.4201	13.3636
Rat #5	24.1515	8.95802	19.1447
Rat #6	22.3355	13.1811	22.7303
Rat #7	24.0774	11.5847	13.665
Rat #8	20.4831	9.11111
Biological replicates	7-8
Figure 7d
	Nox	Su/Hox	Su/Hox + Palbo
Rat #1	68.0508	33.8693	43.8529
Rat #2	85.273	40.0126	57.1858
Rat #3	97.0988	33.1704	48.8641
Rat #4	86.183	32.518	42.392
Rat #5	84.8182	26.0049	65.9263
Rat #6	72.3651	39.7832	74.7434
Rat #7	74.5774	32.7831	51.7059
Rat #8	65.2092	28.1787
Biological replicates	7-8
Figure 7e
	Nox	Su/Hox	Su/Hox + Palbo
Rat #1	1.07575	4.53008	3.13643
Rat #2	1.06863	4.52749	2.26514
Rat #3	1.03218	4.32842	2.74209
Rat #4	1.32039	6.22131	3.54339
Rat #5	1.28702	7.52765	2.1608
Rat #6	1.36107	3.61428	2.0808
Rat #7	1.27785	4.06096	2.96421
Rat #8	1.24452	6.11116
Biological replicates	7-8
Figure 7f
	Nox	Su/Hox	Su/Hox + Palbo
Rat #1	0.27	0.56	0.44
Rat #2	0.25	0.71	0.42
Rat #3	0.27	0.76	0.45
Rat #4	0.25	0.73	0.53
Rat #5	0.25	0.65	0.47
Rat #6	0.27	0.65	0.52
Rat #7	0.25	0.61	0.47
Rat #8	0.22	0.74	0.49
Biological replicates	7-8
Figure 7g
	Nox	Su/Hox	Su/Hox + Palbo
Rat #1	2.77	4.98	4.03
Rat #2	3.18	4.7	3.55
Rat #3	3.58	5.01	4.1
Rat #4	3.47	6.22	4.65
Rat #5	3.85	5.58	4.6
Rat #6	3.29	5.05	4.3
Rat #7	3.8	5.58	4.94
Rat #8	3.18	5.22
Biological replicates	7-8
Figure 7h
	Nox	Su/Hox	Su/Hox + Palbo
Rat #1	2.2	1.1	2
Rat #2	2.48	1.5	2.1
Rat #3	2.5	1.22	2.05
Rat #4	2.37	1.32	1.82
Rat #5	2.52	1.4	2.3
Rat #6	2.52	1.22	2.1
Rat #7	2.2	1.11	2.17
Rat #8	2.44	1.22
Biological replicates	7-8
Figure 7i
	Nox	Su/Hox	Su/Hox + Palbo
Rat #1	293	330	303
Rat #2	274	331	304
Rat #3	304	371	346
Rat #4	281	319	317
Rat #5	275	344	292
Rat #6	319	331	394
Rat #7	323	353	264
Rat #8	314	323
Biological replicates	7-8
Figure 7j
	Nox	Su/Hox	Su/Hox + Palbo
Rat #1	315	352	374
Rat #2	315	397	366
Rat #3	324	405	368
Rat #4	306	388	352
Rat #5	330	405	380
Rat #6	304	392	304
Rat #7	310	378	391
Rat #8	325	414
Biological replicates	7-8
Figure 7k
	Nox	Su/Hox	Su/Hox + Palbo
Rat #1	104.037	85.2844	86.6706
Rat #2	93.554	87.9299	82.781
Rat #3	96.5197	95.3325	94.9778
Rat #4	92.5942	86.1589	81.2464
Rat #5	98.9332	89.8567	90.4923
Rat #6	93.4742	85.1584	88.999
Rat #7	92.2411	83.0435	89.3763
Rat #8	96.872	92.1549
Biological replicates	7-8
Figure 7l
	Nox	Su/Hox	Su/Hox + Palbo
Rat #1	5.21676	7.62512	6.52866
Rat #2	4.00401	6.64664	4.7541
Rat #3	3.2746	7.75139	5.61836
Rat #4	3.82579	8.26853	6.07966
Rat #5	4.09636	10.0309	4.72675
Rat #6	4.185	6.46063	3.91544
Rat #7	3.83102	7.1684	6.54054
Rat #8	4.72937	10.1146
Biological replicates	7-8

## Sheet: Figure 8
Figure 8a
	Nox			Su/Hox			Su/Hox + Palbo
	M	P	N	M	P	N	M	P	N
Rat #1	3.53	37.65	58.82	37.65	49.41	12.94	29.41	49.41	21.18
Rat #2	3.53	67.06	29.41	31.76	41.18	27.06	11.76	63.53	24.71
Rat #3	3.49	45.35	51.16	33.72	46.51	19.77	16.47	55.29	28.24
Rat #4	3.53	57.65	38.82	33.72	51.16	15.12	14.94	57.47	27.59
Rat #5	1.18	54.12	44.71	45.88	45.88	8.24	11.63	70.93	17.44
Rat #6	2.35	36.47	61.18	51.16	41.86	6.98	15.12	69.77	15.12
Rat #7	2.35	56.47	41.18	24.71	69.41	5.88	13.79	75.86	10.34
Rat #8	5.81	38.37	55.81	23.53	60	16.47
Biological replicates	7-8
Vessels counted	80-100
Figure 8b left					Figure 8b right
	Nox	Su/Hox	Su/Hox + Palbo			Nox	Su/Hox	Su/Hox + Palbo
Rat #1	10.43	51.65	34.42		Rat #1	0.47	4.46	2.2
Rat #2	8.7	59.42	30.88		Rat #2	0.46	4.33	4.36
Rat #3	12.39	53.67	43.79		Rat #3	0.3	5.32	2.63
Rat #4	8.75	51.6	48.58		Rat #4	0.37	3.5	2.52
Rat #5	10.16	52.57	42.9		Rat #5	0.55	4.45	1.03
Rat #6	9.84	55.69	47.87		Rat #6	0.43	5.56	2
Rat #7	8.48	46.94	35.2		Rat #7	0.35	4.79	3.04
Rat #8	10.45	52.7			Rat #8	0.54	0.99
Biological replicates	7-8				Biological replicates	7-8
Vessels counted	80-100				Vessels counted	80-100
Figure 8c
	Nox			Su/Hox			Su/Hox + Palbo
	O	P	C	O	P	C	O	P	C
Rat #1	96.875	3.125	0	20.8955	49.2537	29.8507	46.6667	40	13.3333
Rat #2	100	0	0	18.3333	38.3333	43.3333	60.274	30.137	9.589
Rat #3	46.6667	23.3333	30	14.2857	61.9048	23.8095	28	53.3333	18.6667
Rat #4	100	0	0	15.2542	55.9322	28.8136	33.3333	30.5556	36.1111
Rat #5	98.75	1.25	0	13.6364	62.1212	24.2424	32.8767	58.9041	8.2192
Rat #6	97.5	2.5	0	25	35	40	35.7143	48.2143	16.0714
Rat #7	97.4359	2.5641	0	34.3284	46.2687	19.403	54.2373	37.2881	8.4746
Rat #8	97.1429	2.8571	0	24.1379	39.6552	36.2069
Biological replicates	7-8
Vessels counted	80-100
Figure 8d
	Nox	Su/Hox	Su/Hox + Palbo
Rat #1	1.07	2.09	1.34
Rat #2	1.16	2.3505	1.5644
Rat #3	3.45	4.45	1.49
Rat #4	2.14	4.23	1.59
Rat #5	1.7624	2.43	1.92
Biological replicates	5
Vessels counted	80-100
Figure 8e
Figure 8f left						Figure 8f right
		Nox	Su/Hox	Su/Hox + Palbo				Nox	Su/Hox	Su/Hox + Palbo
Rat #1	Run #1	0.99	1.93	0.09		Rat #1	Run #1	0.93	2.45	0.22
		1.21	1.6	0.1				1	2.38	0.25
	Run #2	1.04	1.99	0.1			Run #2	0.81	2.43	0.17
		0.97	1.88	0.12				0.84	2.35	0.2
Rat #2	Run #1	0.81	1.32	0.04		Rat #2	Run #1	0.94	1.64	0.17
		0.74	1.42	0.06				1.06	1.87	0.23
	Run #2	0.77	1.8	0.07			Run #2	0.96	2.57	0.21
		0.7	2.2	0.05				0.87	2.62	0.19
Rat #3	Run #1	0.6	1.65	0.05		Rat #3	Run #1	0.78	1.53	0.22
		0.65	1.68	0.03				0.86	1.73	0.21
	Run #2	0.61	1.53	0.07			Run #2	0.91	1.54	0.3
		0.59	1.66	0.07				1.56	1.4	0.22
Rat #4	Run #1	0.63	3.58	0.07		Rat #4	Run #1	0.72	1.62	0.25
		0.63	3.53	0.06				0.73	1.44	0.28
	Run #2	0.63	3.76	0.08			Run #2	0.68	1.39	0.2
		0.61	3.16	0.08				0.67	1.44	0.25
Rat #5	Run #1	1.62	8.17	0.13		Rat #5	Run #1	1.22	3.58	0.32
		2.06	8.57	0.15				1.55	4.86	0.41
	Run #2	2.07	6.92	0.12			Run #2	1.26	4.11	0.43
		2.06	6.96	0.13				1.48	4.23	0.37
Rat #6	Run #1	0.75	1.46	0.16		Rat #6	Run #1	0.81	0.69	0.41
		0.9	1.41	0.15				0.88	0.79	0.46
	Run #2	0.85	1.1	0.28			Run #2	0.86	0.63	0.54
		0.92	1.64	0.17				1	0.68	0.38
Rat #7	Run #1	0.97	0.93	0.09		Rat #7	Run #1	0.75	0.85	0.3
		1.27	0.86	0.13				0.84	0.86	0.33
	Run #2	0.91	0.78	0.09			Run #2	0.65	0.8	0.31
		1.09	0.88	0.09				1.06	0.91	0.34
Rat #8	Run #1	1.69	2.71			Rat #8	Run #1	1.64	1.65
		1.88	2.64					2.14	1.28
	Run #2	2.03	1.92				Run #2	1.52	1.35
		1.97	2.46					1.71	1.27
Biological replicates	7-8					Biological replicates	7-8
Technical replicates	2					Technical replicates	2
Realtime PCR runs	2					Realtime PCR runs	2

## Sheet: Suppl figure S1
Supplementary Figure 1a
BioNavigator Version	6.3.67.0
Instrument type	PS12
Instrument unit	7060053
QuantitationType	pepQCS100_Identity
Protocol file name	2018-07-10 Data Analysis
Date	Wed, 16 Jan 2019 12:05:25 GMT			Suppl. figure 1: Raw data obtained by densitometric detection of peptide phosphorylation
				Date	2018-06-28
				Cell line	PASMC
				Sample name	E-19	G-BM	C-19	B-19	A-19	L-BM	H-BM	D-19	F-19	K-BM	I-BM
ID	spotRow	Sequence	UniprotAccession	Group	Healthy					IPAH
CFTR_761_773	8	LQARRRQSVLNLM	P13569		3308	4586	7020	7292	7906	4250.67	4319.67	6025.33	6415.67	6273	6356.67
F263_454_466	9	NPLMRRNSVTPLA	Q16875		1988.15	2973.54	4906	5134.67	5692.67	2785.69	2642.23	4314.67	4449.67	4316	4516
KCNA6_504_516	11	ANRERRPSYLPTP	P17658		1840.08	2673.92	4337.67	4245.33	4826	2518.23	2397.23	3789	3763.33	3911.33	3728
GRIK2_708_720	1	FMSSRRQSVLVKS	Q13002		1677.08	2518.23	4439	4313.67	4642	2594.23	2537.38	3536.33	3779.67	3765.33	3602.67
GBRB2_427_439	12	SRLRRRASQLKIT	P47870		1148.38	2033.77	2769	2790.15	3069.69	1442.83	1769.77	2563.23	2128.46	2439.08	2798.15
MYPC3_268_280	6	LSAFRRTSLAGGG	Q14896		712.887	1070.6	2305.23	2380.38	2985.77	1257.87	1120.85	1754.31	1999.31	1963.46	1855.54
KAP3_107_119	10	NRFTRRASVCAEA	P31323		779.264	1361.66	2114.23	2121.31	2235.62	1078.19	1097.43	1878.69	1644.85	1777.08	1941
NCF1_296_308	7	RGAPPRRSSIRNA	P14598		709.396	1327.77	2063.31	2149.46	2216.54	879.358	1255.42	1851.38	1630.54	1825.85	1938.08
CDN1A_139_151	1	GRKRRQTSMTDFY	P38936		925.132	1179.92	2013.77	2093	2102.92	1443.83	1129.89	1554.62	1726.77	1918.08	1717.54
VTNC_390_402	7	NQNSRRPSRATWL	P04004		655.359	1110.72	2017.62	2086.46	2309.62	963.981	925.509	1664.54	1647.69	1711.08	1710.54
TOP2A_1463_1475	10	RRKRKPSTSDDSD	P11388		713.019	1075.83	1947.31	1965.77	2213.31	1017.4	982.094	1566.46	1600.08	1637.08	1529.46
PTN12_32_44	11	FMRLRRLSTKYRT	Q05209		675.943	1391.08	1611.15	1599.62	1311.02	739.642	1326.77	1357.53	1037.28	1450.21	1602.85
RS6_228_240	2	IAKRRRLSSLRAS	P62753		541.094	772.245	1590.85	1648.85	1812.92	843.641	787.226	1194.09	1207.89	1357.6	1388.02
CREB1_126_138	8	EILSRRPSYRKIL	P16220		505.774	851.415	1193.57	1192.92	1348.38	588.736	893.811	1026.74	1012.92	1084.62	1161.81
TY3H_65_77	12	FIGRRQSLIEDAR	P07101		267.679	444.66	960.943	1005.38	1204.96	482.604	430.679	749.774	755.528	798.679	814.075
RYR1_4317_4329	3	VRRLRRLTAREAA	P21817		391.302	577.66	842.075	869.641	745.755	444.66	654.679	659.585	571.774	754.981	1003.77
NMDZ1_890_902	5	SFKRRRSSKDTST	Q05586		279.547	473.811	817.736	878.509	1024.06	397.472	518.774	636.151	694.698	690.132	727.811
PTK6_436_448	5	ALRERLSSFTSYE	Q13882		266.094	387.321	814.962	796.019	945.208	424.094	374.113	557.755	654	655.283	567.66
NCF1_321_333	8	QDAYRRNSVRFLQ	P14598		218.038	348.717	780.019	786.943	898.755	363.623	356.113	577.472	590.113	621	599.755
CAC1C_1974_1986	5	ASLGRRASFHLEC	Q13936		220.358	436.396	743.415	728.566	896.359	325.566	298.283	570.924	538.623	531.962	610.302
ADRB2_338_350	3	ELLCLRRSSLKAY	P07550		198.019	346.811	669.585	669.226	806.887	300.547	268.075	493.491	504	497	499.792
CFTR_730_742	6	EPLERRLSLVPDS	P13569		139.736	258.038	670.868	678.641	961.038	273.849	224.623	479.943	512.585	518.868	474.151
STK6_283_295	6	SSRRTTLCGTLDY	O14965		250.34	416.189	654.509	631.321	704.377	321.528	309.566	480	511.698	475.491	430.566
EPB42_241_253	11	LLNKRRGSVPILR	P16452		125.472	222.943	540.302	587.434	793.094	227.321	186.755	398.283	421.755	422.811	405.679
KAP2_92_104	2	SRFNRRVSVCAET	P13861		154.151	297.509	587.83	561.641	567.755	258.623	238.641	396.038	355.226	427.641	470
KIF2C_105_118_S106G	9	EGLRSRSTRMSTVS	Q99661		215.849	263.943	462.736	476.792	517.208	352.509	266.132	377.321	379.868	476.491	410.509
E1A_ADE05_212_224	10	AILRRPTSPVSRE	P03255		216.113	265.906	447.774	449.019	578.509	279.868	295.226	375.491	419.434	426.528	396.057
ART_025_CXGLRRWSLGGLRRWSL	4	GLRRWSLGGLRRWSL	NA		146.17	272.415	504.698	604.113	617.283	193.415	200.321	362.302	289.019	354.698	495.623
SCN7A_898_910	4	KNGCRRGSSLGQI	Q01118		128.453	234.981	497.075	519.604	632.019	214.547	181.019	396.057	368	396.943	430.057
VASP_150_162	11	EHIERRVSNAGGP	P50552		98.3396	180.585	465.302	476.887	583.981	167.264	135.17	348.321	292.925	351.151	308.302
KPB1_1011_1023	5	QVEFRRLSISAES	P46020		93.6981	163.396	391.755	404.717	557.811	180	154.491	285.245	308.717	304.943	331.849
ERBB2_679_691	10	QQKIRKYTMRRLL	P04626		210.698	300.377	278.17	274.113	256.623	268.679	323.189	285.302	299.377	304.792	366.396
LIPS_944_956	1	GFHPRRSSQGATQ	Q05469		87.3774	151.849	340.774	381.377	412.585	159.528	121.396	256.604	246.509	270.698	250.962
VASP_271_283	6	LARRRKATQVGEK	P50552		171.755	211.396	260.038	278.509	271.943	195.302	195.075	243.377	242.358	270.283	246.189
PLEK_106_118	1	GQKFARKSTRRSI	P08567		158.755	190.698	239.113	246.434	253.642	191.509	216.245	209.981	239.415	213.566	234.925
CSF1R_701_713	5	NIHLEKKYVRRDS	P07333		86.8679	131.604	274.472	298.057	332.623	172.566	128.264	207.736	217.792	250.925	230.113
PPR1A_28_40	3	QIRRRRPTPATLV	Q13522		153.66	175.132	230.019	250.736	265.453	163.717	179.472	195.151	214.283	243.981	206.377
MPIP1_172_184	11	FTQRQNSAPARML	P30304		91.1509	130.415	210.849	231.774	270.66	142.849	127.189	202.698	196.038	230.019	220.528
NOS3_1171_1183	6	SRIRTQSFSLQER	P29474		137.887	134.132	170.208	186.34	209.509	149.792	168.434	159.925	211.113	177.736	170.528
ACM5_494_506	5	CYALCNRTFRKTF	P08912		142.245	157.17	135.038	156.849	160.66	156	150.132	130.981	168.528	155.887	163.698
NFKB1_330_342	9	FVQLRRKSDLETS	P19838		64.6415	85.717	194.925	217.094	245.226	103.434	86.3396	161.906	163.057	165.264	169.17
CENPA_1_14	3	MGPRRRSRKPEAPR	P49450		98.6415	133.528	150.245	167.453	139.962	114.377	148.358	121.547	141.887	143.943	162.113
ESR1_160_172	12	GGRERLASTNDKG	P03372		79.4151	106.547	161.792	157.17	178.038	112.585	111.679	138.83	139.472	166.132	152.038
BAD_93_105	5	FRGRSRSAPPNLW	Q92934		109.509	108.943	112.453	122.736	120.585	121.151	124.17	107.264	136.774	136.415	127.491
KCC2G_278_289	3	VASMMHRQETVE	Q13555		112.792	116.208	125.717	128.585	109.302	114.208	102.906	145.849	121.208	118.925	105.453
ANDR_785_797	10	VRMRHLSQEFGWL	P10275		97.3962	91.5849	108.547	113.66	121.698	115.396	106.509	104.019	119.679	120.208	121.585
BAD_112_124	3	RELRRMSDEFVDS	Q92934		65.0189	105.415	149.415	152.811	121.283	97.7547	80.7358	110.528	104.811	118.283	105
KPCB_19_31_A25S	10	RFARKGSLRQKNV	P05771		76.6792	83.4906	100.189	102.943	113.113	93.0943	98.6981	86.8491	129.415	102.17	122.887
GPSM2_394_406	6	PKLGRRHSMENME	P81274		37.5283	72.566	132.132	134.509	158.509	81.2453	55.7924	98.434	101.604	109.17	110.075
REL_260_272	4	KMQLRRPSDQEVS	Q04864		33.8679	62.7924	132.717	135.774	163.642	58.283	51.6038	99.6038	99.0755	103.019	89.0943
FOXO3_25_37	2	QSRPRSCTWPLQR	O43524		78.3962	74.1132	76.717	86.8113	90.7736	74.8113	83.0189	71.8868	87.3962	86.9245	92.1887
CGHB_109_121	7	QCALCRRSTTDCG	P01233		56.283	91.7924	101.377	94.5472	96.6038	66.0943	52.6604	88.4906	90.2076	79.0189	75.9245
DESP_2842_2854	9	RSGSRRGSFDATG	P15924		22.7547	52.4717	103.585	122.113	142.283	34.9245	31.9811	88.1509	68.6415	72.8302	81.3019
GYS2_1_13	8	MLRGRSLSVTSLG	P54840		68.9245	61.6604	70.7925	71.4528	76.7736	69.8113	76.283	60.6038	82.9811	73.2264	68.4717
RAP1B_172_184	8	PGKARKKSSCQLL	P61224		46.3585	56.9057	65.1132	80.8113	89.6792	45.3019	54.0755	70.2076	74.1132	70.3774	72.6415
K6PL_766_778	3	LEHVTRRTLSMDK	P17858		33.1698	49.5849	79.6415	82.8491	94.7358	43.4528	42.5849	70.0566	69.4717	78.9434	79.7924
ACM5_498_510	6	CNRTFRKTFKMLL	P08912		49.5472	47.2641	51.566	61.1509	62.6604	59.4906	58.5472	50.6792	69.1698	57.9623	74.7358
RBL2_655_667	2	GLGRSITSPTTLY	Q08999		57.8113	47.4528	51.6226	50.6604	59.7358	59.4717	57.9057	49.9811	60.2453	58.3962	60.9245
STMN2_90_102	7	AAGERRKSQEAQV	Q93045		21.5283	33.3962	70.8302	76	84.2076	29.2453	28.6981	58.8302	58.3019	58.6792	50.434
ADDB_706_718	8	KKKFRTPSFLKKS	P35612		37.1132	47.1321	46.2642	50.717	55.0377	48.5472	49.6415	49.717	55.6415	46.9811	70.0189
KCNA2_442_454	5	PDLKKSRSASTIS	P16389		26.8113	32.4528	54.4717	55.2075	66.6981	37.6981	35.0943	45.717	46.2075	58.9434	47.2264
H32_3_18	10	RTKQTARKSTGGKAPR	Q71DI3		36.0755	39.2264	39.7925	46.1321	43.1698	40.3208	43.8113	38.0755	48.5283	45.9623	55.6604
H2B1B_ 27_40	9	GKKRKRSRKESYSI	P33778		25.7547	46.5472	40.6226	47.8113	45.7358	39.4906	36.7736	39.2264	43.8302	43.3019	56.3585
RB_242_254	9	AVIPINGSPRTPR	P06400		22.6604	25.8113	30.9434	35.0943	42.7924	21.1509	27.717	30.5849	34.3019	34.1509	34.4528
ACM1_421_433	2	CNKAFRDTFRLLL	P11229		25.3396	29.3019	30.8113	32.717	29.5472	28.0189	31.6226	27.2075	37.4528	32.0377	34.6792
GPR6_349_361	5	QSKVPFRSRSPSE	P46095		20.1887	23.2453	26.3774	31.6415	34.1321	30.0566	26.0943	26.6226	32.1132	33.5849	35.7547
RB_803_815	12	NIYISPLKSPYKI	P06400		27.5472	26.9245	26.0755	29.566	30.6038	25.6792	27.8302	27.2264	33.2642	32.6415	30.2075
P53_12_24	9	PPLSQETFSDLWK	P04637		26.0377	36.6415	29.8491	29.8491	23.9057	20.6604	23.0755	36.8868	30.5849	28.2642	26.9245
KCNA1_438_450	4	DSDLSRRSSSTMS	Q09470		12.1132	21.4906	37.4151	40.8868	41.7547	20.4906	14.1132	27.5472	28.8491	28.3208	33
BAD_69_81	4	IRSRHSSYPAGTE	Q92934		15	16.8679	28.8868	32.5472	35.4717	21.3585	21.1698	26.3208	27	29.8679	33.9811
ANXA1_209_221	11	AGERRKGTDVNVF	P04083		16.9811	21.2642	27.9623	27.0189	29.9434	28.0566	21.5094	29.2453	30.3962	27.8868	27.3019
NR4A1_344_356	7	GRRGRLPSKPKQP	P22736		21.4151	23.1509	25.4906	27.0377	27.8679	18.8302	25.7925	21.2642	27.2642	29.6981	29.1887
MP2K1_287_299	9	PPRPRTPGRPLSS	Q02750		20.5849	20.8113	23.5094	25.3585	29.1321	21.283	24.9623	22.2264	25.3962	26.4151	29.0755
MARCS_152_164	4	KKKKKRFSFKKSF	P29966		20.6038	26.9057	20.7736	28.8113	23.9245	24.1132	21.9245	22.0566	21.7547	26.8868	24.6415
KS6A1_374_386	12	QLFRGFSFVATGL	Q15418		20.8302	27	20.7925	22.2264	21.4717	22.9245	21.7925	23.9057	27.2453	23.1509	23.9057
MBP_222_234	6	HFFKNIVTPRTPP	P02686		20.4717	18.1509	22.3774	23.8679	29.9057	21.1698	23.717	21.2642	27.2075	22.3774	24.566
MARCS_160_172	5	FKKSFKLSGFSFK	P29966		19.0377	25.3962	19	23.6038	24.283	21.3019	22.8679	20.8491	24.0755	23.0189	24.7736
ACM4_456_468	4	CNATFKKTFRHLL	P08173		19.4151	18.2264	23.0566	23.9811	21.3208	22.7358	20.3585	19.2075	22.8302	23.3019	25.3774
KAPCG_192_206	4	VKGRTWTLCGTPEYL	P22612		18.283	20.717	19.9434	20.717	22.6038	21.1887	20.4906	21.3962	22.434	25.6038	24.4151
FRAP_2443_2455	3	RTRTDSYSAGQSV	P42345		13.9811	18.434	22.6604	23.2642	24.8491	17.5849	16.5283	18.3019	22.5472	22.1698	22.8302
GSUB_61_73	7	KKPRRKDTPALHI	O96001		16.5094	17.3962	20.5283	23.434	24.5094	16.1698	20.8302	13.9811	21.4151	21.3962	25.7925
KCNA3_461_473	6	EELRKARSNSTLS	P22001		13.717	16.8491	24.0377	22.7358	22.9811	17.4151	16	21.1321	20.6604	21.6604	24.6038
ACM1_444_456	3	KIPKRPGSVHRTP	P11229		13.0189	17.4528	19.6792	20.8491	22.4151	17.8868	19.6981	17.717	19.3396	24.1132	24.1887
CD27_212_224	10	HQRRKYRSNKGES	P26842		14.4906	16.8868	19.5472	26.9245	21.3208	18.3585	16.9245	16.6226	21.5849	20.6981	19.4906
PRKDC_2618_2630	4	TRTQEGSLSARWP	P78527		17.8113	17.2453	14.9057	18.283	14.2075	15.7358	18.9623	17.1321	18.6792	15.7358	16.566
P53_308_323	10	LPNNTSSSPQPKKKPL	P04637		11.8491	14.283	16.7736	17.4528	19.8679	12.3774	16.1321	16.1321	17.1321	17.2264	23.5472
RAF1_253_265	7	QRQRSTSTPNVHM	P04049		14.4528	13.0755	17.6604	17.8113	20.4906	15.3019	14.4717	15.8113	18.3019	16.0566	16.3585
CA2D1_494_506	9	LEDIKRLTPRFTL	P54289		13.8679	13.5472	17.2642	17.9623	15.2453	16.0755	16.9057	14.5849	17.7925	16.8868	16.1321
BCKD_45_57	6	ERSKTVTSFYNQS	O14874		11.9057	13.5849	16.283	12.5849	14.2075	20.9057	14.9434	16.8679	17.2264	17.1321	17.9623
ADDB_696_708	7	GSPSKSPSKKKKK	P35612		10.6038	14.1887	18.1698	17.1321	17.8868	12.8491	15.2453	11.2642	15.6226	17.2264	22.1321
NEK2_172_184	3	FAKTFVGTPYYMS	P51955		15.2642	13.0377	12.6792	11.9811	14.9245	12.1698	14.8491	12.3774	15.1698	13.9623	14.6226
LMNB1_16_28	3	GGPTTPLSPTRLS	P20700		8.62264	15.1321	3.9434	4.77358	5.20755	4.49057	6.33962	5.98113	3.01887	64.8491	27.9245
NEK3_158_170	4	FACTYVGTPYYVP	P51956		12.2453	14.434	10.434	12.7736	23.3019	8.49057	10.5283	12.1698	14.1698	13.3019	17.7925
PP2AB_297_309	2	EPHVTRRTPDYFL	P62714		11.3208	13.3585	13.2642	14.5472	15.434	10.8491	13.1132	13.3962	14.1321	14.6226	15.283
CDK7_163_175	12	GSPNRAYTHQVVT	P50613		10.7358	9.22642	10.4717	11.3396	4.4717	14.0189	11.283	12.5849	14.7736	13.1509	12.4151
IF4E_203_215	11	TATKSGSTTKNRF	P06730		10.1321	9.43396	10.8491	11.3396	10.1321	11.0566	11.3208	10.1698	11.0566	12.4151	14.8679
FIBA_569_581	1	EFPSRGKSSSYSK	P02671		6.75472	10.4906	11.1698	10.9811	10.3396	8.75472	11.3396	7.67925	10.0377	10.8491	13.3208
DCX_49_61	7	HFDERDKTSRNMR	O43602		8.54717	7.33962	9.37736	10.5283	9.90566	8.33962	9.83019	6.54717	10.5094	10.0377	10.8113
RB_350_362	10	SFETQRTPRKSNL	P06400		6.75472	8.07547	6.45283	6.01887	10.0943	8.92453	6.35849	7.03774	6.32075	7.86792	8.43396

## Sheet: Suppl figure S2
Supplementary Figure 2a
	Healthy	IPAH
Biol repl #1	0.65	1.45	Run #1
	0.63	1.24
		2.23
Biol repl #2	0.7	2.03
	1	2.35
		2.23
Biol repl #3	1.13	0.66
	1.23	0.68
		1.44
Biol repl #1	1	1.41	Run #2
	1.1	1.01
		1.19
Biol repl #2	1.15	1.78
	1.13	2.31
		3.27
Biol repl #3	1.28	1.88
	1.26	1.53
		1.53
Biological replicates	3	3
Technical replicates	2	3
Realtime PCR runs	2	2
Supplementary Figure 2b
	Healthy	IPAH
Biol repl #1	0.8	1.79	Run #1
	0.66	1.64
		1.67
Biol repl #2	0.66	1.74
	0.81	1.35
		1.61
Biol repl #3	0.81	1.89
	0.84	1.32
		1.51
Biol repl #1	1.35	1.58	Run #2
	1.42	1.74
		1.59
Biol repl #2	1.24	0.69
		0.66
Biol repl #3	1.29	0.77
	1.16	0.74
Biological replicates	3	3
Technical replicates	2	2-3
Realtime PCR runs	2	2
Supplementary Figure 2c
	Healthy	IPAH
Biol repl #1	0.99	2.22	Run #1
	1.01	1.68
		1.93
Biol repl #2	0.55	1.96
	0.58	1.83
		2.14
Biol repl #3	0.88	0.48
	0.95	0.41
		0.41
Biol repl #1	1.27	0.32	Run #2
	1.37
Biol repl #2	1.42	3.97
	1.35	2.45
		2.53
Biol repl #3	1.07	1.39
	1.06	2.77
		3.46
Biological replicates	3	3
Technical replicates	2	3
Realtime PCR runs	2	2
Supplementary Figure 2d
	Healthy	IPAH
Biol repl #1	1.44	1.57	Run #1
	1.52	1.47
Biol repl #2	1.62	1.72
	1.92
Biol repl #3		1.59
		1.18
Biol repl #4		1.41
		1.37
Biol repl #1	0.8	1.16	Run #2
	0.96	1.31
Biol repl #2	1	1.39
	1.12	1.21
Biol repl #3		0.65
		0.7
Biol repl #4		0.99
		0.95
Biological replicates	2	4
Technical replicates	2	2
Realtime PCR runs	2	2
Supplementary Figure 2e
	Healthy	IPAH
Biol repl #1	1.08	5.46	Run #1
	1.19	5.74
		5.31
Biol repl #2	1.31	4.96
	1.41	6.23
		5.21
Biol repl #3	1.17	1.52
	1.18	1.55
		1.35
Biol repl #1	0.89	1.08	Run #2
	0.96	1.12
		1.35
Biol repl #2	0.81	19.43
	0.81	15.24
		16.22
Biol repl #3	0.74	25.28
	0.73	24.08
		21.41
Biological replicates	3	3
Technical replicates	2	3
Realtime PCR runs	2	2
Supplementary Figure 2f
	Healthy	IPAH
Biol repl #1	1.08	0.68	Run #1
	1.08	0.65
		0.73
Biol repl #2	1.06	0.76
	1.03	0.61
		0.72
Biol repl #3	1.16	0.45
	1.14	0.49
		0.8
Biol repl #1	1.04	0.58	Run #2
	1.01	0.6
		0.75
Biol repl #2	1	0.78
	0.9	0.66
		0.97
Biol repl #3	0.88	0.75
	0.72	0.9
		0.76
Biological replicates	3	3
Technical replicates	2	3
Realtime PCR runs	2	2
Supplementary Figure 2g
	Healthy	IPAH
Biol repl #1	1.32	0.77	Run #1
	1.48	0.84
		0.98
Biol repl #2	0.95	0.96
	1.14	1.01
		1.09
Biol repl #3	1.21	0.55
	1.27	0.51
		0.52
Biol repl #1	0.87	0.49	Run #2
	0.83	0.48
		0.52
Biol repl #2	0.85	0.23
	0.82	0.61
		0.26
Biol repl #3	0.71	0.52
	0.88	0.4
		0.99
Biological replicates	3	3
Technical replicates	2	3
Realtime PCR runs	2	2
Supplementary Figure 2h
	Healthy	IPAH
Biol repl #1	1.56	2.48	Run #1
	2.01	1.82
Biol repl #2	1.46	1.21
	1.34	1.46
Biol repl #3		2.08
		1.95
Biol repl #4		1.16
		1.37
Biol repl #1	1.4	0.78	Run #2
	1.14	0.86
Biol repl #2	1.26	0.68
	1.15	0.6
Biol repl #3		0.54
		0.68
Biol repl #4		0.58
		0.59
Biological replicates	2	4
Technical replicates	2	2
Realtime PCR runs	2	2
Supplementary Figure 2i
	Healthy	IPAH
Biol repl #1	0.81	1.53	Run #1
	0.62	1.6
	0.82	1.89
Biol repl #2	0.49	1.64
	1.06	2
	0.86	1.92
Biol repl #3	1	2.11
	0.88	1.06
	0.98	1.28
Biol repl #4		1.06
		1.16
		1.79
Biol repl #5		1.51
		1.42
		1.54
Biol repl #1	1	1.38	Run #2
	0.98	1.32
	0.62	1.44
Biol repl #2	1.62	1.09
	1.38	0.72
	1.45	0.56
Biol repl #3	1.77	0.76
	1.31	0.81
	1.44	0.63
Biol repl #4		1.34
		1.29
		1.39
Biol repl #5		1.77
		1.44
		1.39
Biological replicates	3	5
Technical replicates	3	3
Realtime PCR runs	2	2
Supplementary Figure 2j
	Healthy	IPAH
Biol repl #1	1.48	1.01	Run #1
	1.36	0.97
	1.74	1.06
Biol repl #2	1.35	1.05
	1.31	1.04
	1.27	1.01
Biol repl #3	1	0.81
	0.79	0.69
	0.81	0.7
Biol repl #4		0.66
		0.84
		0.76
Biol repl #5		1.39
		1.52
Biol repl #1	0.82	1.4	Run #2
	0.8	1.42
	0.7
Biol repl #2	1.31	0.35
	1.27	0.38
	1.1	0.49
Biol repl #3	0.96	0.51
	1.04	0.36
	1	0.33
Biol repl #4		1.07
		0.73
		0.99
Biol repl #5		0.93
		0.85
		0.81
Biological replicates	3	5
Technical replicates	3	2-3
Realtime PCR runs	2	2
Supplementary Figure 2k
	Healthy	IPAH
Biol repl #1	1	1.75	Run #1
	1.01	1.54
	1.19	1.51
Biol repl #2	1	2.48
	1.17	2.33
	1.01	2.38
Biol repl #3	0.55	0.78
	0.56
	0.68	0.92
Biol repl #4		1.16
		1.09
		1.04
Biol repl #5		0.75
		1.15
		0.87
Biol repl #1	0.79	1.05	Run #2
	0.76	0.85
	0.75	1.35
Biol repl #2	1.29	0.7
	1.4
	1.11
Biol repl #3	1.18	1.01
	1.07
	1.09	0.77
Biol repl #4		1.4
		0.83
		1.32
Biol repl #5		1.38
		1.6
		1.21
Biological replicates	3	5
Technical replicates	3	2-3
Realtime PCR runs	2	2
Supplementary Figure 2l
	Healthy	IPAH
Biol repl #1	0.79	0.93	Run #1
	1.13	0.74
	0.82	0.92
Biol repl #2	1.07	1.11
	0.9	1
	0.81	0.97
Biol repl #3	1.09	0.66
	1.62	1.06
	1	0.71
Biol repl #4		0.91
		0.93
		0.66
Biol repl #5		1.39
		1.39
		0.99
Biol repl #1	0.9	0.86	Run #2
	0.88	0.66
	0.9	0.58
Biol repl #2	1.06	1.17
	0.92	1.39
	1.09	0.88
Biol repl #3	1.09	1.19
	1.09	1.05
	1.11	1.13
Biol repl #4		0.82
		1.19
		0.82
Biol repl #5		1.66
		1.19
		1.32
Biological replicates	3	5
Technical replicates	3	3
Realtime PCR runs	2	2
Supplementary Figure 2m
	Healthy	IPAH
Biol repl #1	1	1.31	Run #1
	1.42	1.27
	1.16	0.91
Biol repl #2	1.21	0.58
	1	1.06
	1.09	0.97
Biol repl #3	0.86	1.48
	0.77	1.68
	1.09	1.84
Biol repl #4		2.07
		1.36
		1.36
Biol repl #5		2.81
		2.3
		2.39
Biol repl #1	0.8	2.46	Run #2
	1.16	2.17
	1.31	2.28
Biol repl #2	1.21	1.27
	0.73	1.25
	0.88	1.46
Biol repl #3	0.93	0.83
	0.93	1.26
	0.72	1.27
Biol repl #4		1.87
		1.21
		1.39
Biol repl #5		1.36
		1.64
		1.1
Biological replicates	3	5
Technical replicates	3	3
Realtime PCR runs	2	2
Supplementary Figure 2n
	Healthy	IPAH
Biol repl #1	1	1.79	Run #1
	1.08	1.73
	1	1.89
Biol repl #2	1.23	2
	1.21	1.8
	1	2.36
Biol repl #3	0.29	0.39
	0.47	0.45
	0.55	0.76
Biol repl #4		0.65
		0.49
		0.67
Biol repl #5		0.16
		0.21
		0.22
Biol repl #1	0.54	0.16	Run #2
	0.53	0.17
	0.58	0.14
Biol repl #2	1.92	0.7
	2.17	0.63
	2.38	0.7
Biol repl #3	1.69	0.89
	1.21	0.93
	2.14	0.75
Biol repl #4		0.72
		0.87
		0.89
Biol repl #5		0.72
		1.13
		1.14
Biological replicates	3	5
Technical replicates	3	3
Realtime PCR runs	2	2
Supplementary Figure 2o
	Healthy	IPAH
Biol repl #1	0.6	1.45	Run #1
	0.61	1.54
	0.55	1.44
Biol repl #2	0.63	1.49
	0.72	1.46
	0.56	1.69
Biol repl #3	1	0.98
	0.98	0.9
	1	1.36
Biol repl #4		0.98
		1.15
		1.33
Biol repl #5		0.87
		0.55
		0.57
Biol repl #1	0.85	0.64	Run #2
	1.01	0.95
	1.14	0.85
Biol repl #2	2.19	0.79
	1.4	0.53
	1.66	0.69
Biol repl #3	1.47	0.78
	1.24	0.58
	1.74	0.78
Biol repl #4		1.28
		1.28
		1.38
Biol repl #5		1.18
		1.93
		1.83
Biological replicates	3	5
Technical replicates	3	3
Realtime PCR runs	2	2
Supplementary Figure 2p
	Healthy	IPAH
Biol repl #1	1.01	1.15	Run #1
	1.02	1.4
	0.89	1.36
Biol repl #2	0.72	1.19
	0.91	1.25
	0.91	0.71
Biol repl #3	1.13	1.01
	1.48	1.29
	1.13	1.61
Biol repl #4		0.56
		0.42
		0.4
Biol repl #5		1.33
		1.12
		1.22
Biol repl #1	0.82		Run #2
	1.11	1.33
	0.74	1.45
Biol repl #2	0.9	1.52
	0.75	0.64
	1.04	1.39
Biol repl #3	1.19	2.28
	1.16	2.06
	1.52	1.28
Biol repl #4		0.55
		0.43
		0.44
Biol repl #5
		1.52
		1.82
Biological replicates	3	5
Technical replicates	3	2-3
Realtime PCR runs	2	2

[truncated: 5 more sheets: Suppl figure S3, Suppl figure S5, Suppl figure S6, Suppl figure S9, Suppl figure S10]
